# Supplementary material for: Multiple Tissues Transcriptome of Zig-Zag Eel (Mastacembelus armatus) with Different Growth Rates
Source: Animals (Basel). 2024 Jan 12;14(2):248. doi: 10.3390/ani14020248 (PMC10812625; doi:10.3390/ani14020248)
Supplement: Supplementary file 1 [file animals-14-00248-s001.zip]

Archive with 1 entries (1 files):
- animals-2771641-supplementary.xlsx
