# Supplementary material for: Multiple Tissues Transcriptome of Zig-Zag Eel (Mastacembelus armatus) with Different Growth Rates
Source: Animals (Basel). 2024 Jan 12;14(2):248. doi: 10.3390/ani14020248 (PMC10812625; doi:10.3390/ani14020248)
Supplement: Supplementary file 1 [file animals-14-00248-s001.zip › animals-2771641-supplementary.xlsx]

## Sheet: Table S1
Table S1. Significantly enriched GO terms
Class	ID	Descrption
Molecular Function	GO:0003954	NADH dehydrogenase activity
Molecular Function	GO:0008137	NADH dehydrogenase (ubiquinone) activity
Molecular Function	GO:0016655	oxidoreductase activity, acting on NAD(P)H, quinone or similar compound as acceptor
Molecular Function	GO:0050136	NADH dehydrogenase (quinone) activity
Biological Process	GO:0007519	skeletal muscle tissue development
Biological Process	GO:0060538	skeletal muscle organ development
Biological Process	GO:0016310	phosphorylation
Biological Process	GO:0044281	small molecule metabolic process
Biological Process	GO:0014706	striated muscle tissue development
Biological Process	GO:0060537	muscle tissue development
Biological Process	GO:0007517	muscle organ development
Biological Process	GO:0014904	myotube cell development
Biological Process	GO:0048741	skeletal muscle fiber development
Biological Process	GO:0048747	muscle fiber development
Biological Process	GO:0009142	nucleoside triphosphate biosynthetic process
Biological Process	GO:0009201	ribonucleoside triphosphate biosynthetic process
Biological Process	GO:0061061	muscle structure development
Biological Process	GO:0006096	glycolytic process
Biological Process	GO:0006165	nucleoside diphosphate phosphorylation
Biological Process	GO:0006757	ATP generation from ADP
Biological Process	GO:0046939	nucleotide phosphorylation
Biological Process	GO:0006006	glucose metabolic process
Biological Process	GO:0014902	myotube differentiation
Biological Process	GO:0009135	purine nucleoside diphosphate metabolic process
Biological Process	GO:0009179	purine ribonucleoside diphosphate metabolic process
Biological Process	GO:0046031	ADP metabolic process
Biological Process	GO:0009185	ribonucleoside diphosphate metabolic process
Biological Process	GO:0009132	nucleoside diphosphate metabolic process
Biological Process	GO:0006090	pyruvate metabolic process
Biological Process	GO:0044723	single-organism carbohydrate metabolic process
Biological Process	GO:0044724	single-organism carbohydrate catabolic process
Biological Process	GO:0016052	carbohydrate catabolic process
Biological Process	GO:0001990	regulation of systemic arterial blood pressure by hormone
Biological Process	GO:0003044	regulation of systemic arterial blood pressure mediated by a chemical signal
Biological Process	GO:0003073	regulation of systemic arterial blood pressure
Biological Process	GO:0003081	regulation of systemic arterial blood pressure by renin-angiotensin
Biological Process	GO:0052575	carbohydrate localization
Biological Process	GO:0052576	carbohydrate storage
Cellular Component	GO:0005833	hemoglobin complex
Molecular Function	GO:0005344	oxygen transporter activity
Molecular Function	GO:0019825	oxygen binding
Molecular Function	GO:0008158	hedgehog receptor activity
Biological Process	GO:0007049	cell cycle
Biological Process	GO:0022402	cell cycle process
Biological Process	GO:0006259	DNA metabolic process
Cellular Component	GO:0044446	intracellular organelle part
Biological Process	GO:0006260	DNA replication
Cellular Component	GO:0043229	intracellular organelle
Cellular Component	GO:0044422	organelle part
Cellular Component	GO:0043226	organelle
Cellular Component	GO:0005622	intracellular
Cellular Component	GO:0044424	intracellular part
Cellular Component	GO:0005743	mitochondrial inner membrane
Cellular Component	GO:0043231	intracellular membrane-bounded organelle
Biological Process	GO:0006139	nucleobase-containing compound metabolic process
Biological Process	GO:0006974	cellular response to DNA damage stimulus
Biological Process	GO:1901360	organic cyclic compound metabolic process
Cellular Component	GO:0043227	membrane-bounded organelle
Cellular Component	GO:0070469	respiratory chain
Biological Process	GO:0034470	ncRNA processing
Biological Process	GO:0046483	heterocycle metabolic process
Biological Process	GO:0051301	cell division
Biological Process	GO:0000278	mitotic cell cycle
Cellular Component	GO:0015630	microtubule cytoskeleton
Cellular Component	GO:0019866	organelle inner membrane
Cellular Component	GO:0031967	organelle envelope
Cellular Component	GO:0031975	envelope
Biological Process	GO:0006725	cellular aromatic compound metabolic process
Cellular Component	GO:0031966	mitochondrial membrane
Biological Process	GO:1903047	mitotic cell cycle process
Biological Process	GO:0000280	nuclear division
Molecular Function	GO:0016887	ATPase activity
Molecular Function	GO:0042623	ATPase activity, coupled
Cellular Component	GO:0005694	chromosome
Cellular Component	GO:0005740	mitochondrial envelope
Biological Process	GO:0006281	DNA repair
Cellular Component	GO:0005634	nucleus
Cellular Component	GO:0005739	mitochondrion
Cellular Component	GO:0005623	cell
Cellular Component	GO:0044464	cell part
Biological Process	GO:0048285	organelle fission
Cellular Component	GO:0098800	inner mitochondrial membrane protein complex
Cellular Component	GO:0043228	non-membrane-bounded organelle
Cellular Component	GO:0043232	intracellular non-membrane-bounded organelle
Cellular Component	GO:0044429	mitochondrial part
Cellular Component	GO:0044430	cytoskeletal part
Biological Process	GO:0007059	chromosome segregation
Biological Process	GO:0033554	cellular response to stress
Biological Process	GO:0034660	ncRNA metabolic process
Biological Process	GO:0007067	mitotic nuclear division
Biological Process	GO:0009126	purine nucleoside monophosphate metabolic process
Biological Process	GO:0009167	purine ribonucleoside monophosphate metabolic process
Biological Process	GO:0009161	ribonucleoside monophosphate metabolic process
Cellular Component	GO:0044455	mitochondrial membrane part
Biological Process	GO:0009123	nucleoside monophosphate metabolic process
Cellular Component	GO:0098798	mitochondrial protein complex
Cellular Component	GO:0005746	mitochondrial respiratory chain
Biological Process	GO:0044770	cell cycle phase transition
Cellular Component	GO:0000775	chromosome, centromeric region
Biological Process	GO:0015980	energy derivation by oxidation of organic compounds
Biological Process	GO:0044772	mitotic cell cycle phase transition
Biological Process	GO:0044702	single organism reproductive process
Biological Process	GO:0006091	generation of precursor metabolites and energy
Biological Process	GO:0034641	cellular nitrogen compound metabolic process
Biological Process	GO:0090304	nucleic acid metabolic process
Biological Process	GO:0098813	nuclear chromosome segregation
Biological Process	GO:0006261	DNA-dependent DNA replication
Biological Process	GO:0022414	reproductive process
Biological Process	GO:0045333	cellular respiration
Biological Process	GO:0044710	single-organism metabolic process
Biological Process	GO:0003006	developmental process involved in reproduction
Biological Process	GO:0000003	reproduction
Biological Process	GO:0046034	ATP metabolic process
Biological Process	GO:0007017	microtubule-based process
Cellular Component	GO:0045259	proton-transporting ATP synthase complex
Cellular Component	GO:0098803	respiratory chain complex
Cellular Component	GO:0099513	polymeric cytoskeletal fiber
Biological Process	GO:0019693	ribose phosphate metabolic process
Cellular Component	GO:0044428	nuclear part
Biological Process	GO:0051276	chromosome organization
Cellular Component	GO:0045263	proton-transporting ATP synthase complex, coupling factor F(o)
Cellular Component	GO:0098687	chromosomal region
Biological Process	GO:0009117	nucleotide metabolic process
Biological Process	GO:0010564	regulation of cell cycle process
Biological Process	GO:0006753	nucleoside phosphate metabolic process
Cellular Component	GO:0031981	nuclear lumen
Biological Process	GO:0055114	oxidation-reduction process
Biological Process	GO:0006364	rRNA processing
Biological Process	GO:0007088	regulation of mitotic nuclear division
Biological Process	GO:0051783	regulation of nuclear division
Biological Process	GO:0000070	mitotic sister chromatid segregation
Biological Process	GO:1901987	regulation of cell cycle phase transition
Cellular Component	GO:0005874	microtubule
Biological Process	GO:0009259	ribonucleotide metabolic process
Biological Process	GO:0009150	purine ribonucleotide metabolic process
Biological Process	GO:0009060	aerobic respiration
Biological Process	GO:0009127	purine nucleoside monophosphate biosynthetic process
Biological Process	GO:0009168	purine ribonucleoside monophosphate biosynthetic process
Cellular Component	GO:0044427	chromosomal part
Biological Process	GO:0016072	rRNA metabolic process
Biological Process	GO:0048609	multicellular organismal reproductive process
Biological Process	GO:0009144	purine nucleoside triphosphate metabolic process
Biological Process	GO:0009205	purine ribonucleoside triphosphate metabolic process
Biological Process	GO:0007346	regulation of mitotic cell cycle
Biological Process	GO:0006163	purine nucleotide metabolic process
Biological Process	GO:1901990	regulation of mitotic cell cycle phase transition
Biological Process	GO:0000075	cell cycle checkpoint
Biological Process	GO:0032504	multicellular organism reproduction
Biological Process	GO:0009141	nucleoside triphosphate metabolic process
Biological Process	GO:0009124	nucleoside monophosphate biosynthetic process
Biological Process	GO:0009156	ribonucleoside monophosphate biosynthetic process
Biological Process	GO:0051726	regulation of cell cycle
Biological Process	GO:0019953	sexual reproduction
Biological Process	GO:0044703	multi-organism reproductive process
Molecular Function	GO:0003777	microtubule motor activity
Molecular Function	GO:0016462	pyrophosphatase activity
Molecular Function	GO:0016817	hydrolase activity, acting on acid anhydrides
Molecular Function	GO:0016818	hydrolase activity, acting on acid anhydrides, in phosphorus-containing anhydrides
Molecular Function	GO:0017111	nucleoside-triphosphatase activity
Biological Process	GO:0044238	primary metabolic process
Cellular Component	GO:0042555	MCM complex
Biological Process	GO:0042254	ribosome biogenesis
Cellular Component	GO:0031974	membrane-enclosed lumen
Cellular Component	GO:0043233	organelle lumen
Cellular Component	GO:0070013	intracellular organelle lumen
Biological Process	GO:0007276	gamete generation
Biological Process	GO:0006396	RNA processing
Biological Process	GO:0006754	ATP biosynthetic process
Cellular Component	GO:0005856	cytoskeleton
Biological Process	GO:0000819	sister chromatid segregation
Biological Process	GO:0009119	ribonucleoside metabolic process
Biological Process	GO:0009199	ribonucleoside triphosphate metabolic process
Biological Process	GO:0008033	tRNA processing
Biological Process	GO:0009152	purine ribonucleotide biosynthetic process
Cellular Component	GO:0070069	cytochrome complex
Biological Process	GO:0055086	nucleobase-containing small molecule metabolic process
Biological Process	GO:0042278	purine nucleoside metabolic process
Biological Process	GO:0046128	purine ribonucleoside metabolic process
Biological Process	GO:0022613	ribonucleoprotein complex biogenesis
Cellular Component	GO:0005730	nucleolus
Biological Process	GO:0009260	ribonucleotide biosynthetic process
Biological Process	GO:0072521	purine-containing compound metabolic process
Biological Process	GO:0006164	purine nucleotide biosynthetic process
Biological Process	GO:0046390	ribose phosphate biosynthetic process
Molecular Function	GO:0008094	DNA-dependent ATPase activity
Cellular Component	GO:0005815	microtubule organizing center
Biological Process	GO:0042775	mitochondrial ATP synthesis coupled electron transport
Biological Process	GO:0051348	negative regulation of transferase activity
Biological Process	GO:2001251	negative regulation of chromosome organization
Biological Process	GO:0007094	mitotic spindle assembly checkpoint
Biological Process	GO:0031577	spindle checkpoint
Biological Process	GO:0032435	negative regulation of proteasomal ubiquitin-dependent protein catabolic process
Biological Process	GO:0033046	negative regulation of sister chromatid segregation
Biological Process	GO:0033048	negative regulation of mitotic sister chromatid segregation
Biological Process	GO:0042177	negative regulation of protein catabolic process
Biological Process	GO:0045841	negative regulation of mitotic metaphase/anaphase transition
Biological Process	GO:0051352	negative regulation of ligase activity
Biological Process	GO:0051436	negative regulation of ubiquitin-protein ligase activity involved in mitotic cell cycle
Biological Process	GO:0051439	regulation of ubiquitin-protein ligase activity involved in mitotic cell cycle
Biological Process	GO:0051444	negative regulation of ubiquitin-protein transferase activity
Biological Process	GO:0051985	negative regulation of chromosome segregation
Biological Process	GO:0071173	spindle assembly checkpoint
Biological Process	GO:0071174	mitotic spindle checkpoint
Biological Process	GO:1901799	negative regulation of proteasomal protein catabolic process
Biological Process	GO:1902100	negative regulation of metaphase/anaphase transition of cell cycle
Biological Process	GO:1903051	negative regulation of proteolysis involved in cellular protein catabolic process
Biological Process	GO:1903363	negative regulation of cellular protein catabolic process
Biological Process	GO:1904667	negative regulation of ubiquitin protein ligase activity
Biological Process	GO:2000816	negative regulation of mitotic sister chromatid separation
Cellular Component	GO:0033177	proton-transporting two-sector ATPase complex, proton-transporting domain
Biological Process	GO:0044237	cellular metabolic process
Cellular Component	GO:0000776	kinetochore
Biological Process	GO:0009116	nucleoside metabolic process
Biological Process	GO:0006119	oxidative phosphorylation
Biological Process	GO:0072522	purine-containing compound biosynthetic process
Biological Process	GO:1901657	glycosyl compound metabolic process
Biological Process	GO:0007093	mitotic cell cycle checkpoint
Biological Process	GO:0051983	regulation of chromosome segregation
Biological Process	GO:1901988	negative regulation of cell cycle phase transition
Biological Process	GO:1901991	negative regulation of mitotic cell cycle phase transition
Biological Process	GO:1902589	single-organism organelle organization
Biological Process	GO:0071704	organic substance metabolic process
Cellular Component	GO:0099512	supramolecular fiber
Biological Process	GO:0006807	nitrogen compound metabolic process
Biological Process	GO:0090407	organophosphate biosynthetic process
Cellular Component	GO:0030312	external encapsulating structure
Cellular Component	GO:0035805	egg coat
Cellular Component	GO:0005875	microtubule associated complex
Cellular Component	GO:0045277	respiratory chain complex IV
Biological Process	GO:0006270	DNA replication initiation
Cellular Component	GO:0016469	proton-transporting two-sector ATPase complex
Biological Process	GO:0007281	germ cell development
Cellular Component	GO:0005751	mitochondrial respiratory chain complex IV
Biological Process	GO:0022904	respiratory electron transport chain
Molecular Function	GO:1901363	heterocyclic compound binding
Biological Process	GO:0045786	negative regulation of cell cycle
Biological Process	GO:0019637	organophosphate metabolic process
Biological Process	GO:0009165	nucleotide biosynthetic process
Molecular Function	GO:0097159	organic cyclic compound binding
Molecular Function	GO:0036094	small molecule binding
Biological Process	GO:0008152	metabolic process
Biological Process	GO:1901293	nucleoside phosphate biosynthetic process
Biological Process	GO:0009895	negative regulation of catabolic process
Biological Process	GO:0030261	chromosome condensation
Biological Process	GO:0031330	negative regulation of cellular catabolic process
Biological Process	GO:0007283	spermatogenesis
Biological Process	GO:0048232	male gamete generation
Cellular Component	GO:0005654	nucleoplasm
Biological Process	GO:0042773	ATP synthesis coupled electron transport
Biological Process	GO:1901135	carbohydrate derivative metabolic process
Biological Process	GO:0007292	female gamete generation
Biological Process	GO:0006189	'de novo' IMP biosynthetic process
Biological Process	GO:0007339	binding of sperm to zona pellucida
Biological Process	GO:0009988	cell-cell recognition
Biological Process	GO:0035036	sperm-egg recognition
Biological Process	GO:0035803	egg coat formation
Biological Process	GO:0045921	positive regulation of exocytosis
Biological Process	GO:0045956	positive regulation of calcium ion-dependent exocytosis
Biological Process	GO:0060046	regulation of acrosome reaction
Biological Process	GO:1903307	positive regulation of regulated secretory pathway
Biological Process	GO:2000243	positive regulation of reproductive process
Biological Process	GO:2000344	positive regulation of acrosome reaction
Biological Process	GO:0006796	phosphate-containing compound metabolic process
Biological Process	GO:0015985	energy coupled proton transport, down electrochemical gradient
Biological Process	GO:0015986	ATP synthesis coupled proton transport
Biological Process	GO:0051304	chromosome separation
Biological Process	GO:0051340	regulation of ligase activity
Biological Process	GO:0051438	regulation of ubiquitin-protein transferase activity
Biological Process	GO:1904666	regulation of ubiquitin protein ligase activity
Biological Process	GO:0006099	tricarboxylic acid cycle
Biological Process	GO:0051338	regulation of transferase activity
Molecular Function	GO:0008144	drug binding
Biological Process	GO:0022412	cellular process involved in reproduction in multicellular organism
Biological Process	GO:0006793	phosphorus metabolic process
Biological Process	GO:0044699	single-organism process
Biological Process	GO:0022900	electron transport chain
Biological Process	GO:0009145	purine nucleoside triphosphate biosynthetic process
Biological Process	GO:0009206	purine ribonucleoside triphosphate biosynthetic process
Molecular Function	GO:0015078	hydrogen ion transmembrane transporter activity
Molecular Function	GO:0003774	motor activity
Molecular Function	GO:0051536	iron-sulfur cluster binding
Molecular Function	GO:0051540	metal cluster binding
Molecular Function	GO:0051539	4 iron, 4 sulfur cluster binding
Cellular Component	GO:0005657	replication fork
Cellular Component	GO:0070652	HAUS complex
Biological Process	GO:0000724	double-strand break repair via homologous recombination
Biological Process	GO:0010948	negative regulation of cell cycle process
Biological Process	GO:0048477	oogenesis

## Sheet: Table S2
Table S2 The GO number of picture A in figure 6
class	ID	Descrption	Pvalue
Biological Process	GO:0009119	ribonucleoside metabolic process	8.39e-08
Biological Process	GO:0009116	nucleoside metabolic process	1.53e-07
Biological Process	GO:0046034	ATP metabolic process	2.31e-07
Biological Process	GO:0009126	purine nucleoside monophosphate metabolic process	8.95e-07
Biological Process	GO:0009117	nucleotide metabolic process	3.57e-06
Biological Process	GO:0019637	organophosphate metabolic process	5.3e-06
Molecular Function	GO:0016655	oxidoreductase activity, acting on NAD(P)H, quinone or similar compound as acceptor	1.18e-05
Molecular Function	GO:0050136	NADH dehydrogenase (quinone) activity	1.18e-05
Biological Process	GO:0006796	phosphate-containing compound metabolic process	1.72e-05
Biological Process	GO:0006793	phosphorus metabolic process	1.99e-05
Biological Process	GO:0007519	skeletal muscle tissue development	6.73e-05
Biological Process	GO:0060538	skeletal muscle organ development	9.11e-05
Biological Process	GO:0044281	small molecule metabolic process	0.000159559
Biological Process	GO:1901135	carbohydrate derivative metabolic process	0.000187775
Biological Process	GO:0014706	striated muscle tissue development	0.000227638
Biological Process	GO:0060537	muscle tissue development	0.000239737
Biological Process	GO:0007517	muscle organ development	0.000306501
Molecular Function	GO:0016651	oxidoreductase activity, acting on NAD(P)H	0.000423207
Biological Process	GO:0015980	energy derivation by oxidation of organic compounds	0.000512964
Cellular Component	GO:0070469	respiratory chain	0.000745468

## Sheet: Table S3
Table S3 The GO number of picture B in figure 6
class	ID	Descrption	Pvalue
Cellular Component	GO:0005833	hemoglobin complex	7.53e-06
Molecular Function	GO:0005344	oxygen transporter activity	5.57e-05
Molecular Function	GO:0019825	oxygen binding	5.57e-05
Molecular Function	GO:0008158	hedgehog receptor activity	6.25e-05
Molecular Function	GO:0005520	insulin-like growth factor binding	0.0004178
Cellular Component	GO:0044445	cytosolic part	0.000568261
Molecular Function	GO:0019838	growth factor binding	0.000650798
Molecular Function	GO:0005215	transporter activity	0.000667815
Molecular Function	GO:0016417	S-acyltransferase activity	0.00078385
Molecular Function	GO:0022892	substrate-specific transporter activity	0.000923066
Molecular Function	GO:0020037	heme binding	0.000980458
Molecular Function	GO:0046906	tetrapyrrole binding	0.00135382
Molecular Function	GO:0005506	iron ion binding	0.0016821
Molecular Function	GO:0004801	sedoheptulose-7-phosphate:D-glyceraldehyde-3-phosphate glyceronetransferase activity	0.00172657
Molecular Function	GO:0008681	2-octaprenyl-6-methoxyphenol hydroxylase activity	0.00182208
Molecular Function	GO:0015105	arsenite transmembrane transporter activity	0.0019797
Molecular Function	GO:0016212	kynurenine-oxoglutarate transaminase activity	0.00271784
Molecular Function	GO:0016744	transferase activity, transferring aldehyde or ketonic groups	0.0028736
Molecular Function	GO:0036137	kynurenine aminotransferase activity	0.00292917
Molecular Function	GO:0047315	kynurenine-glyoxylate transaminase activity	0.00353564

## Sheet: Table S4
Table S4 The GO number of picture C in figure 6
class	ID	Descrption	Pvalue
Biological Process	GO:0007049	cell cycle	2.78e-18
Biological Process	GO:0022402	cell cycle process	2.14e-16
Biological Process	GO:0006259	DNA metabolic process	2.17e-16
Cellular Component	GO:0044446	intracellular organelle part	2.08e-15
Biological Process	GO:0006260	DNA replication	2.63e-15
Cellular Component	GO:0005743	mitochondrial inner membrane	4.43e-12
Cellular Component	GO:0043231	intracellular membrane-bounded organelle	5.66e-12
Biological Process	GO:0006139	nucleobase-containing compound metabolic process	8.19e-12
Biological Process	GO:0006974	cellular response to DNA damage stimulus	9.41e-12
Biological Process	GO:1901360	organic cyclic compound metabolic process	1.75e-11
Biological Process	GO:0034470	ncRNA processing	2.28e-11
Biological Process	GO:0046483	heterocycle metabolic process	2.69e-11
Biological Process	GO:0051301	cell division	4.25e-11
Biological Process	GO:0000278	mitotic cell cycle	5.51e-11
Cellular Component	GO:0015630	microtubule cytoskeleton	5.51e-11
Cellular Component	GO:0019866	organelle inner membrane	7.49e-11
Cellular Component	GO:0031967	organelle envelope	1.04e-10
Cellular Component	GO:0031975	envelope	1.14e-10
Biological Process	GO:0006725	cellular aromatic compound metabolic process	1.37e-10
Cellular Component	GO:0031966	mitochondrial membrane	1.53e-10

## Sheet: Table S5
Table S5 The pathway of picture A in figure 7
class	ID	Descrption	Pvalue
Metabolism	ko00010	Glycolysis / Gluconeogenesis	1.38726e-07
Human Diseases	ko05410	Hypertrophic cardiomyopathy	1.4804e-05
Human Diseases	ko05415	Diabetic cardiomyopathy	2.68557e-05
Metabolism	ko00030	Pentose phosphate pathway	3.15735e-05
Human Diseases	ko05414	Dilated cardiomyopathy	3.46079e-05
Metabolism	ko00680	Methane metabolism	5.52552e-05
Metabolism	ko00710	Carbon fixation in photosynthetic organisms	0.000491875
Organismal Systems	ko04922	Glucagon signaling pathway	0.000589479
Organismal Systems	ko04260	Cardiac muscle contraction	0.000725234
Metabolism	ko00051	Fructose and mannose metabolism	0.00144329
Metabolism	ko00190	Oxidative phosphorylation	0.0054434
Organismal Systems	ko04261	Adrenergic signaling in cardiomyocytes	0.00740412
Environmental Information Processing	ko04020	Calcium signaling pathway	0.00831566
Human Diseases	ko05230	Central carbon metabolism in cancer	0.0132494
Cellular Processes	ko02026	Biofilm formation - Escherichia coli	0.0137305
Metabolism	ko00500	Starch and sucrose metabolism	0.0137483
Organismal Systems	ko04723	Retrograde endocannabinoid signaling	0.014955
Human Diseases	ko05010	Alzheimer disease	0.0293613
Environmental Information Processing	ko04066	HIF-1 signaling pathway	0.0340459
Metabolism	ko00280	Valine, leucine and isoleucine degradation	0.0409702
Metabolism	ko00330	Arginine and proline metabolism	0.0409702
Human Diseases	ko05208	Chemical carcinogenesis - reactive oxygen species	0.0434811
Organismal Systems	ko04714	Thermogenesis	0.0517065
Environmental Information Processing	ko04016	MAPK signaling pathway - plant	0.0754068
Human Diseases	ko05012	Parkinson disease	0.0785997
Metabolism	ko00910	Nitrogen metabolism	0.0796649
Organismal Systems	ko04614	Renin-angiotensin system	0.083904
Human Diseases	ko05020	Prion disease	0.0932155
Human Diseases	ko05016	Huntington disease	0.109052
Human Diseases	ko05412	Arrhythmogenic right ventricular cardiomyopathy	0.143152
Human Diseases	ko05014	Amyotrophic lateral sclerosis	0.158739
Human Diseases	ko04931	Insulin resistance	0.162375
Organismal Systems	ko04974	Protein digestion and absorption	0.162375
Metabolism	ko00052	Galactose metabolism	0.164784
Human Diseases	ko04933	AGE-RAGE signaling pathway in diabetic complications	0.165626
Human Diseases	ko05022	Pathways of neurodegeneration - multiple diseases	0.16867
Organismal Systems	ko04745	Phototransduction - fly	0.183887
Metabolism	ko00260	Glycine, serine and threonine metabolism	0.198861
Environmental Information Processing	ko04152	AMPK signaling pathway	0.203746
Organismal Systems	ko04910	Insulin signaling pathway	0.23425
Metabolism	ko00620	Pyruvate metabolism	0.24219
Organismal Systems	ko04919	Thyroid hormone signaling pathway	0.265044
Human Diseases	ko04930	Type II diabetes mellitus	0.269794
Human Diseases	ko05033	Nicotine addiction	0.27654
Metabolism	ko00520	Amino sugar and nucleotide sugar metabolism	0.289849
Metabolism	ko00983	Drug metabolism - other enzymes	0.30615
Metabolism	ko00240	Pyrimidine metabolism	0.315754
Environmental Information Processing	ko04072	Phospholipase D signaling pathway	0.319796
Organismal Systems	ko04622	RIG-I-like receptor signaling pathway	0.331472
Genetic Information Processing	ko03018	RNA degradation	0.346838
Organismal Systems	ko04927	Cortisol synthesis and secretion	0.358881
Organismal Systems	ko04924	Renin secretion	0.393723
Organismal Systems	ko04721	Synaptic vesicle cycle	0.445136
Environmental Information Processing	ko04350	TGF-beta signaling pathway	0.465486
Organismal Systems	ko04972	Pancreatic secretion	0.489898
Organismal Systems	ko04925	Aldosterone synthesis and secretion	0.497007
Human Diseases	ko05131	Shigellosis	0.498507
Human Diseases	ko05146	Amoebiasis	0.501692
Organismal Systems	ko04361	Axon regeneration	0.515494
Environmental Information Processing	ko04064	NF-kappa B signaling pathway	0.520011
Human Diseases	ko05132	Salmonella infection	0.526233
Human Diseases	ko05235	PD-L1 expression and PD-1 checkpoint pathway in cancer	0.550495
Organismal Systems	ko04670	Leukocyte transendothelial migration	0.581057
Metabolism	ko00230	Purine metabolism	0.586921
Organismal Systems	ko04270	Vascular smooth muscle contraction	0.594615
Organismal Systems	ko04724	Glutamatergic synapse	0.598409
Organismal Systems	ko04926	Relaxin signaling pathway	0.604035
Cellular Processes	ko04217	Necroptosis	0.609584
Organismal Systems	ko04611	Platelet activation	0.620455
Human Diseases	ko05017	Spinocerebellar ataxia	0.624013
Human Diseases	ko05164	Influenza A	0.627538
Environmental Information Processing	ko04080	Neuroactive ligand-receptor interaction	0.634066
Human Diseases	ko04934	Cushing syndrome	0.649674
Environmental Information Processing	ko04060	Cytokine-cytokine receptor interaction	0.70025
Human Diseases	ko05203	Viral carcinogenesis	0.701665
Human Diseases	ko05202	Transcriptional misregulation in cancer	0.704476
Human Diseases	ko05206	MicroRNAs in cancer	0.719481
Environmental Information Processing	ko04022	cGMP-PKG signaling pathway	0.722128
Environmental Information Processing	ko04514	Cell adhesion molecules	0.766914
Cellular Processes	ko04510	Focal adhesion	0.773478
Human Diseases	ko05130	Pathogenic Escherichia coli infection	0.775626
Cellular Processes	ko04810	Regulation of actin cytoskeleton	0.780908
Environmental Information Processing	ko04024	cAMP signaling pathway	0.803681
Environmental Information Processing	ko04015	Rap1 signaling pathway	0.805548
Cellular Processes	ko04144	Endocytosis	0.847706
Human Diseases	ko05200	Pathways in cancer	0.872085
Human Diseases	ko05165	Human papillomavirus infection	0.893424
Environmental Information Processing	ko04010	MAPK signaling pathway	0.894451
Environmental Information Processing	ko04151	PI3K-Akt signaling pathway	0.902802

## Sheet: Table S6
Table S6 The pathway of picture B in figure 7
class	ID	Descrption	Pvalue
Human Diseases	ko05206	MicroRNAs in cancer	0.00398472
Organismal Systems	ko04380	Osteoclast differentiation	0.0113191
Organismal Systems	ko04926	Relaxin signaling pathway	0.0134945
Metabolism	ko00061	Fatty acid biosynthesis	0.016527
Organismal Systems	ko03320	PPAR signaling pathway	0.0252226
Human Diseases	ko05221	Acute myeloid leukemia	0.0319531
Organismal Systems	ko04917	Prolactin signaling pathway	0.0395321
Organismal Systems	ko04657	IL-17 signaling pathway	0.0457634
Organismal Systems	ko04915	Estrogen signaling pathway	0.0465097
Metabolism	ko00590	Arachidonic acid metabolism	0.0594461
Human Diseases	ko05143	African trypanosomiasis	0.0656213
Organismal Systems	ko04620	Toll-like receptor signaling pathway	0.0658688
Organismal Systems	ko04360	Axon guidance	0.0797459
Human Diseases	ko04932	Non-alcoholic fatty liver disease	0.0800148
Cellular Processes	ko04216	Ferroptosis	0.080806
Organismal Systems	ko04662	B cell receptor signaling pathway	0.0821155
Metabolism	ko00270	Cysteine and methionine metabolism	0.0830574
Human Diseases	ko05144	Malaria	0.0830574
Environmental Information Processing	ko04080	Neuroactive ligand-receptor interaction	0.0841834
Human Diseases	ko04930	Type II diabetes mellitus	0.0899256
Organismal Systems	ko04750	Inflammatory mediator regulation of TRP channels	0.0938196
Metabolism	ko00130	Ubiquinone and other terpenoid-quinone biosynthesis	0.094698
Metabolism	ko00520	Amino sugar and nucleotide sugar metabolism	0.0969562
Environmental Information Processing	ko04340	Hedgehog signaling pathway	0.104139
Organismal Systems	ko04974	Protein digestion and absorption	0.106174
Metabolism	ko00450	Selenocompound metabolism	0.115263
Organismal Systems	ko04928	Parathyroid hormone synthesis, secretion and action	0.120794
Environmental Information Processing	ko04630	JAK-STAT signaling pathway	0.125827
Metabolism	ko00561	Glycerolipid metabolism	0.126495
Metabolism	ko00720	Carbon fixation pathways in prokaryotes	0.128717
Environmental Information Processing	ko04370	VEGF signaling pathway	0.14198
Human Diseases	ko05217	Basal cell carcinoma	0.14198
Organismal Systems	ko04935	Growth hormone synthesis, secretion and action	0.150273
Environmental Information Processing	ko04152	AMPK signaling pathway	0.152076
Human Diseases	ko05162	Measles	0.152076
Organismal Systems	ko04923	Regulation of lipolysis in adipocytes	0.15252
Human Diseases	ko05208	Chemical carcinogenesis - reactive oxygen species	0.161483
Organismal Systems	ko04723	Retrograde endocannabinoid signaling	0.163037
Metabolism	ko00100	Steroid biosynthesis	0.16788
Organismal Systems	ko04920	Adipocytokine signaling pathway	0.176758
Organismal Systems	ko04213	Longevity regulating pathway - multiple species	0.179489
Human Diseases	ko05323	Rheumatoid arthritis	0.182227
Organismal Systems	ko04910	Insulin signaling pathway	0.189489
Metabolism	ko00591	Linoleic acid metabolism	0.193019
Environmental Information Processing	ko04024	cAMP signaling pathway	0.196263
Cellular Processes	ko04210	Apoptosis	0.201155
Organismal Systems	ko04919	Thyroid hormone signaling pathway	0.216971
Metabolism	ko00710	Carbon fixation in photosynthetic organisms	0.217409
Organismal Systems	ko04726	Serotonergic synapse	0.229559
Organismal Systems	ko04621	NOD-like receptor signaling pathway	0.233047
Metabolism	ko00564	Glycerophospholipid metabolism	0.240842
Environmental Information Processing	ko04070	Phosphatidylinositol signaling system	0.249325
Human Diseases	ko05135	Yersinia infection	0.251391
Environmental Information Processing	ko04341	Hedgehog signaling pathway - fly	0.252638
Metabolism	ko00020	Citrate cycle (TCA cycle)	0.258356
Environmental Information Processing	ko04072	Phospholipase D signaling pathway	0.261679
Metabolism	ko00030	Pentose phosphate pathway	0.26403
Organismal Systems	ko04650	Natural killer cell mediated cytotoxicity	0.271985
Human Diseases	ko05231	Choline metabolism in cancer	0.283318
Organismal Systems	ko04211	Longevity regulating pathway	0.28615
Human Diseases	ko05210	Colorectal cancer	0.28615
Human Diseases	ko05200	Pathways in cancer	0.288131
Organismal Systems	ko04659	Th17 cell differentiation	0.28898
Metabolism	ko00380	Tryptophan metabolism	0.291766
Human Diseases	ko01523	Antifolate resistance	0.291766
Human Diseases	ko05146	Amoebiasis	0.300291
Human Diseases	ko05167	Kaposi sarcoma-associated herpesvirus infection	0.305408
Organismal Systems	ko04960	Aldosterone-regulated sodium reabsorption	0.307911
Human Diseases	ko05207	Chemical carcinogenesis - receptor activation	0.315895
Metabolism	ko00190	Oxidative phosphorylation	0.320017
Organismal Systems	ko04660	T cell receptor signaling pathway	0.320017
Human Diseases	ko01522	Endocrine resistance	0.322826
Human Diseases	ko04931	Insulin resistance	0.328435
Metabolism	ko00071	Fatty acid degradation	0.328874
Human Diseases	ko05142	Chagas disease	0.331236
Human Diseases	ko05033	Nicotine addiction	0.334016
Human Diseases	ko05171	Coronavirus disease - COVID-19	0.334796
Human Diseases	ko05415	Diabetic cardiomyopathy	0.338996
Organismal Systems	ko04625	C-type lectin receptor signaling pathway	0.342406
Human Diseases	ko05410	Hypertrophic cardiomyopathy	0.342406
Human Diseases	ko04933	AGE-RAGE signaling pathway in diabetic complications	0.34519
Organismal Systems	ko04725	Cholinergic synapse	0.35352
Organismal Systems	ko04973	Carbohydrate digestion and absorption	0.35915
Human Diseases	ko05235	PD-L1 expression and PD-1 checkpoint pathway in cancer	0.361815
Metabolism	ko00620	Pyruvate metabolism	0.364063
Environmental Information Processing	ko04668	TNF signaling pathway	0.378289
Organismal Systems	ko04270	Vascular smooth muscle contraction	0.381019
Human Diseases	ko05417	Lipid and atherosclerosis	0.387124
Organismal Systems	ko04670	Leukocyte transendothelial migration	0.389178
Organismal Systems	ko04714	Thermogenesis	0.391281
Human Diseases	ko04936	Alcoholic liver disease	0.391888
Human Diseases	ko05414	Dilated cardiomyopathy	0.405358
Organismal Systems	ko04978	Mineral absorption	0.406646
Cellular Processes	ko04810	Regulation of actin cytoskeleton	0.409904
Cellular Processes	ko04510	Focal adhesion	0.411964
Organismal Systems	ko04613	Neutrophil extracellular trap formation	0.416034
Human Diseases	ko05160	Hepatitis C	0.431873
Human Diseases	ko05418	Fluid shear stress and atherosclerosis	0.434491
Human Diseases	ko05224	Breast cancer	0.455208
Environmental Information Processing	ko04068	FoxO signaling pathway	0.457769
Cellular Processes	ko04217	Necroptosis	0.457769
Human Diseases	ko05150	Staphylococcus aureus infection	0.459078
Organismal Systems	ko04979	Cholesterol metabolism	0.471456
Human Diseases	ko05164	Influenza A	0.472986
Environmental Information Processing	ko04330	Notch signaling pathway	0.475519
Human Diseases	ko05133	Pertussis	0.475519
Environmental Information Processing	ko04151	PI3K-Akt signaling pathway	0.475975
Environmental Information Processing	ko04150	mTOR signaling pathway	0.480501
Organismal Systems	ko04929	GnRH secretion	0.487526
Cellular Processes	ko04140	Autophagy - animal	0.492883
Human Diseases	ko05161	Hepatitis B	0.492883
Human Diseases	ko01524	Platinum drug resistance	0.499261
Organismal Systems	ko04913	Ovarian steroidogenesis	0.499261
Environmental Information Processing	ko04310	Wnt signaling pathway	0.505083
Organismal Systems	ko04664	Fc epsilon RI signaling pathway	0.506937
Organismal Systems	ko04921	Oxytocin signaling pathway	0.514709
Human Diseases	ko05010	Alzheimer disease	0.522349
Human Diseases	ko05213	Endometrial cancer	0.529277
Human Diseases	ko05020	Prion disease	0.536043
Human Diseases	ko05218	Melanoma	0.547128
Human Diseases	ko05132	Salmonella infection	0.552609
Human Diseases	ko05230	Central carbon metabolism in cancer	0.55408
Metabolism	ko00562	Inositol phosphate metabolism	0.557517
Human Diseases	ko05031	Amphetamine addiction	0.557517
Environmental Information Processing	ko04060	Cytokine-cytokine receptor interaction	0.558756
Environmental Information Processing	ko04022	cGMP-PKG signaling pathway	0.569877
Human Diseases	ko05140	Leishmaniasis	0.571004
Human Diseases	ko05211	Renal cell carcinoma	0.580853
Human Diseases	ko05223	Non-small cell lung cancer	0.587294
Human Diseases	ko05032	Morphine addiction	0.590478
Organismal Systems	ko04658	Th1 and Th2 cell differentiation	0.599886
Human Diseases	ko05214	Glioma	0.599886
Organismal Systems	ko04727	GABAergic synapse	0.606039
Environmental Information Processing	ko04512	ECM-receptor interaction	0.609081
Human Diseases	ko01521	EGFR tyrosine kinase inhibitor resistance	0.615094
Environmental Information Processing	ko04012	ErbB signaling pathway	0.618067
Organismal Systems	ko04976	Bile secretion	0.618067
Genetic Information Processing	ko03015	mRNA surveillance pathway	0.621017
Human Diseases	ko05212	Pancreatic cancer	0.621017
Environmental Information Processing	ko04350	TGF-beta signaling pathway	0.623945
Environmental Information Processing	ko04013	MAPK signaling pathway - fly	0.62685
Human Diseases	ko05412	Arrhythmogenic right ventricular cardiomyopathy	0.62685
Human Diseases	ko05220	Chronic myeloid leukemia	0.629733
Human Diseases	ko05169	Epstein-Barr virus infection	0.632403
Organismal Systems	ko04914	Progesterone-mediated oocyte maturation	0.632594
Organismal Systems	ko04640	Hematopoietic cell lineage	0.635433
Human Diseases	ko05170	Human immunodeficiency virus 1 infection	0.644043
Human Diseases	ko05215	Prostate cancer	0.646576
Genetic Information Processing	ko03013	Nucleocytoplasmic transport	0.657382
Organismal Systems	ko04260	Cardiac muscle contraction	0.657382
Human Diseases	ko05100	Bacterial invasion of epithelial cells	0.657382
Human Diseases	ko05165	Human papillomavirus infection	0.664571
Environmental Information Processing	ko04514	Cell adhesion molecules	0.668282
Human Diseases	ko05222	Small cell lung cancer	0.672984
Organismal Systems	ko04713	Circadian entrainment	0.678028
Human Diseases	ko05130	Pathogenic Escherichia coli infection	0.686027
Human Diseases	ko05166	Human T-cell leukemia virus 1 infection	0.686027
Environmental Information Processing	ko04014	Ras signaling pathway	0.687759
Environmental Information Processing	ko04066	HIF-1 signaling pathway	0.692702
Environmental Information Processing	ko04064	NF-kappa B signaling pathway	0.697446
Human Diseases	ko05205	Proteoglycans in cancer	0.699667
Environmental Information Processing	ko04015	Rap1 signaling pathway	0.716038
Organismal Systems	ko04666	Fc gamma R-mediated phagocytosis	0.728689
Environmental Information Processing	ko04071	Sphingolipid signaling pathway	0.730794
Organismal Systems	ko04722	Neurotrophin signaling pathway	0.730794
Human Diseases	ko05012	Parkinson disease	0.748026
Human Diseases	ko05131	Shigellosis	0.757994
Cellular Processes	ko04550	Signaling pathways regulating pluripotency of stem cells	0.760514
Organismal Systems	ko04728	Dopaminergic synapse	0.766057
Cellular Processes	ko04142	Lysosome	0.767877
Organismal Systems	ko04611	Platelet activation	0.790299
Human Diseases	ko05168	Herpes simplex virus 1 infection	0.792134
Human Diseases	ko05017	Spinocerebellar ataxia	0.793553
Human Diseases	ko05016	Huntington disease	0.802941
Human Diseases	ko05226	Gastric cancer	0.809094
Human Diseases	ko05225	Hepatocellular carcinoma	0.826227
Organismal Systems	ko04062	Chemokine signaling pathway	0.839339
Cellular Processes	ko04218	Cellular senescence	0.846733
Human Diseases	ko05152	Tuberculosis	0.846733
Organismal Systems	ko04261	Adrenergic signaling in cardiomyocytes	0.849122
Human Diseases	ko05202	Transcriptional misregulation in cancer	0.851475
Environmental Information Processing	ko04010	MAPK signaling pathway	0.852666
Cellular Processes	ko04530	Tight junction	0.853791
Human Diseases	ko05203	Viral carcinogenesis	0.859427
Human Diseases	ko05014	Amyotrophic lateral sclerosis	0.86235
Human Diseases	ko05163	Human cytomegalovirus infection	0.924688
Environmental Information Processing	ko04020	Calcium signaling pathway	0.927042
Human Diseases	ko05022	Pathways of neurodegeneration - multiple diseases	0.951495

## Sheet: Table S7
Table S7 The pathway of picture C in figure 7
class	ID	Descrption	Pvalue
Metabolism	ko00190	Oxidative phosphorylation	9.28231e-22
Human Diseases	ko05415	Diabetic cardiomyopathy	3.7994e-18
Organismal Systems	ko04714	Thermogenesis	1.60584e-14
Human Diseases	ko05208	Chemical carcinogenesis - reactive oxygen species	9.76784e-13
Human Diseases	ko05014	Amyotrophic lateral sclerosis	6.33386e-11
Cellular Processes	ko04110	Cell cycle	1.83666e-10
Human Diseases	ko05016	Huntington disease	1.89905e-09
Human Diseases	ko04932	Non-alcoholic fatty liver disease	3.35041e-09
Genetic Information Processing	ko03030	DNA replication	3.86068e-09
Cellular Processes	ko04111	Cell cycle - yeast	8.84613e-09
Human Diseases	ko05020	Prion disease	1.22017e-08
Genetic Information Processing	ko03430	Mismatch repair	1.49171e-08
Genetic Information Processing	ko03440	Homologous recombination	4.40701e-08
Human Diseases	ko05012	Parkinson disease	1.25009e-07
Genetic Information Processing	ko03008	Ribosome biogenesis in eukaryotes	3.22928e-07
Genetic Information Processing	ko03013	Nucleocytoplasmic transport	5.97298e-06
Genetic Information Processing	ko03410	Base excision repair	2.54969e-05
Cellular Processes	ko04113	Meiosis - yeast	0.00013166
Organismal Systems	ko04974	Protein digestion and absorption	0.000144068
Genetic Information Processing	ko03460	Fanconi anemia pathway	0.000168941
Metabolism	ko00020	Citrate cycle (TCA cycle)	0.000188384
Organismal Systems	ko04914	Progesterone-mediated oocyte maturation	0.000313491
Human Diseases	ko05010	Alzheimer disease	0.000485862
Metabolism	ko00710	Carbon fixation in photosynthetic organisms	0.0018365
Human Diseases	ko05022	Pathways of neurodegeneration - multiple diseases	0.00257
Cellular Processes	ko04114	Oocyte meiosis	0.00391475
Genetic Information Processing	ko03420	Nucleotide excision repair	0.00391597
Environmental Information Processing	ko02020	Two-component system	0.00417526
Metabolism	ko00220	Arginine biosynthesis	0.00617954
Organismal Systems	ko04260	Cardiac muscle contraction	0.00913006
Genetic Information Processing	ko03022	Basal transcription factors	0.0107165
Organismal Systems	ko04723	Retrograde endocannabinoid signaling	0.0222843
Metabolism	ko00330	Arginine and proline metabolism	0.0251588
Metabolism	ko00010	Glycolysis / Gluconeogenesis	0.0301563
Metabolism	ko00960	Tropane, piperidine and pyridine alkaloid biosynthesis	0.030661
Metabolism	ko00620	Pyruvate metabolism	0.0411564
Cellular Processes	ko04115	p53 signaling pathway	0.0432683
Metabolism	ko00480	Glutathione metabolism	0.050539
Metabolism	ko00030	Pentose phosphate pathway	0.0607361
Metabolism	ko00500	Starch and sucrose metabolism	0.0607361
Metabolism	ko00670	One carbon pool by folate	0.0632827
Metabolism	ko00362	Benzoate degradation	0.0816674
Metabolism	ko00250	Alanine, aspartate and glutamate metabolism	0.0931836
Metabolism	ko00400	Phenylalanine, tyrosine and tryptophan biosynthesis	0.0961982
Metabolism	ko00541	O-Antigen nucleotide sugar biosynthesis	0.0961982
Organismal Systems	ko04964	Proximal tubule bicarbonate reclamation	0.102469
Metabolism	ko00590	Arachidonic acid metabolism	0.113109
Genetic Information Processing	ko04122	Sulfur relay system	0.113753
Human Diseases	ko05206	MicroRNAs in cancer	0.11983
Metabolism	ko00780	Biotin metabolism	0.124831
Metabolism	ko00230	Purine metabolism	0.12488
Metabolism	ko00950	Isoquinoline alkaloid biosynthesis	0.124894
Metabolism	ko00520	Amino sugar and nucleotide sugar metabolism	0.142179
Metabolism	ko00360	Phenylalanine metabolism	0.162245
Genetic Information Processing	ko03015	mRNA surveillance pathway	0.175992
Metabolism	ko00640	Propanoate metabolism	0.184668
Metabolism	ko00720	Carbon fixation pathways in prokaryotes	0.188857
Metabolism	ko00730	Thiamine metabolism	0.188857
Genetic Information Processing	ko03450	Non-homologous end-joining	0.188857
Human Diseases	ko01524	Platinum drug resistance	0.189007
Metabolism	ko00521	Streptomycin biosynthesis	0.189588
Organismal Systems	ko04960	Aldosterone-regulated sodium reabsorption	0.195291
Human Diseases	ko05230	Central carbon metabolism in cancer	0.198867
Metabolism	ko00071	Fatty acid degradation	0.21138
Genetic Information Processing	ko03018	RNA degradation	0.212437
Metabolism	ko00240	Pyrimidine metabolism	0.214075
Cellular Processes	ko04218	Cellular senescence	0.216036
Human Diseases	ko05222	Small cell lung cancer	0.218061
Genetic Information Processing	ko03020	RNA polymerase	0.222466
Metabolism	ko00062	Fatty acid elongation	0.228805
Metabolism	ko00061	Fatty acid biosynthesis	0.23059
Metabolism	ko00523	Polyketide sugar unit biosynthesis	0.238689
Metabolism	ko00525	Acarbose and validamycin biosynthesis	0.238689
Metabolism	ko01055	Biosynthesis of vancomycin group antibiotics	0.238689
Human Diseases	ko05146	Amoebiasis	0.244187
Organismal Systems	ko04975	Fat digestion and absorption	0.245034
Metabolism	ko00790	Folate biosynthesis	0.260568
Organismal Systems	ko04976	Bile secretion	0.264927
Organismal Systems	ko04913	Ovarian steroidogenesis	0.266016
Metabolism	ko00340	Histidine metabolism	0.281344
Organismal Systems	ko04972	Pancreatic secretion	0.315269
Organismal Systems	ko04213	Longevity regulating pathway - multiple species	0.31698
Human Diseases	ko05231	Choline metabolism in cancer	0.321535
Human Diseases	ko05207	Chemical carcinogenesis - receptor activation	0.325537
Organismal Systems	ko04320	Dorso-ventral axis formation	0.326219
Metabolism	ko00510	N-Glycan biosynthesis	0.329791
Genetic Information Processing	ko03040	Spliceosome	0.332946
Cellular Processes	ko02024	Quorum sensing	0.334305
Organismal Systems	ko04973	Carbohydrate digestion and absorption	0.335664
Metabolism	ko00643	Styrene degradation	0.335748
Metabolism	ko00785	Lipoic acid metabolism	0.335748
Metabolism	ko01051	Biosynthesis of ansamycins	0.335748
Cellular Processes	ko02026	Biofilm formation - Escherichia coli	0.335748
Cellular Processes	ko04112	Cell cycle - Caulobacter	0.335748
Metabolism	ko00630	Glyoxylate and dicarboxylate metabolism	0.347952
Metabolism	ko01040	Biosynthesis of unsaturated fatty acids	0.354521
Organismal Systems	ko04919	Thyroid hormone signaling pathway	0.354521
Organismal Systems	ko04978	Mineral absorption	0.357708
Metabolism	ko00270	Cysteine and methionine metabolism	0.365353
Metabolism	ko00100	Steroid biosynthesis	0.366578
Metabolism	ko00650	Butanoate metabolism	0.366578
Organismal Systems	ko04979	Cholesterol metabolism	0.382896
Cellular Processes	ko04216	Ferroptosis	0.392581
Metabolism	ko00910	Nitrogen metabolism	0.407639
Metabolism	ko00260	Glycine, serine and threonine metabolism	0.413763
Metabolism	ko00920	Sulfur metabolism	0.418288
Metabolism	ko00290	Valine, leucine and isoleucine biosynthesis	0.420442
Cellular Processes	ko04146	Peroxisome	0.422074
Human Diseases	ko05210	Colorectal cancer	0.425824
Metabolism	ko00512	Mucin type O-glycan biosynthesis	0.426183
Organismal Systems	ko04917	Prolactin signaling pathway	0.426839
Metabolism	ko00514	Other types of O-glycan biosynthesis	0.437407
Metabolism	ko00140	Steroid hormone biosynthesis	0.443377
Metabolism	ko00980	Metabolism of xenobiotics by cytochrome P450	0.443377
Human Diseases	ko05166	Human T-cell leukemia virus 1 infection	0.44399
Human Diseases	ko04933	AGE-RAGE signaling pathway in diabetic complications	0.445003
Human Diseases	ko01522	Endocrine resistance	0.453998
Metabolism	ko00830	Retinol metabolism	0.463599
Metabolism	ko00563	Glycosylphosphatidylinositol (GPI)-anchor biosynthesis	0.48657
Cellular Processes	ko04530	Tight junction	0.491254
Metabolism	ko00561	Glycerolipid metabolism	0.494155
Metabolism	ko00930	Caprolactam degradation	0.494344
Metabolism	ko00040	Pentose and glucuronate interconversions	0.496773
Metabolism	ko00310	Lysine degradation	0.499486
Metabolism	ko00982	Drug metabolism - cytochrome P450	0.500423
Metabolism	ko00983	Drug metabolism - other enzymes	0.508704
Organismal Systems	ko04966	Collecting duct acid secretion	0.515223
Metabolism	ko00410	beta-Alanine metabolism	0.517619
Human Diseases	ko05219	Bladder cancer	0.523162
Cellular Processes	ko04210	Apoptosis	0.53349
Metabolism	ko00564	Glycerophospholipid metabolism	0.53353
Organismal Systems	ko04970	Salivary secretion	0.534606
Metabolism	ko00760	Nicotinate and nicotinamide metabolism	0.54223
Metabolism	ko00350	Tyrosine metabolism	0.542365
Metabolism	ko00591	Linoleic acid metabolism	0.543108
Organismal Systems	ko04971	Gastric acid secretion	0.54644
Metabolism	ko00130	Ubiquinone and other terpenoid-quinone biosynthesis	0.548727
Human Diseases	ko05203	Viral carcinogenesis	0.548793
Organismal Systems	ko04926	Relaxin signaling pathway	0.553106
Human Diseases	ko05221	Acute myeloid leukemia	0.560056
Organismal Systems	ko04670	Leukocyte transendothelial migration	0.563001
Organismal Systems	ko04961	Endocrine and other factor-regulated calcium reabsorption	0.576144
Environmental Information Processing	ko04512	ECM-receptor interaction	0.586981
Organismal Systems	ko04626	Plant-pathogen interaction	0.587403
Human Diseases	ko05164	Influenza A	0.595465
Organismal Systems	ko04925	Aldosterone synthesis and secretion	0.598345
Metabolism	ko00051	Fructose and mannose metabolism	0.606555
Human Diseases	ko05215	Prostate cancer	0.611528
Human Diseases	ko04930	Type II diabetes mellitus	0.633868
Metabolism	ko00900	Terpenoid backbone biosynthesis	0.634606
Organismal Systems	ko04726	Serotonergic synapse	0.63588
Human Diseases	ko05204	Chemical carcinogenesis - DNA adducts	0.646596
Metabolism	ko00440	Phosphonate and phosphinate metabolism	0.664194
Metabolism	ko00750	Vitamin B6 metabolism	0.664194
Environmental Information Processing	ko04068	FoxO signaling pathway	0.684678
Organismal Systems	ko03320	PPAR signaling pathway	0.685448
Cellular Processes	ko04137	Mitophagy - animal	0.688623
Metabolism	ko00053	Ascorbate and aldarate metabolism	0.690674
Human Diseases	ko05223	Non-small cell lung cancer	0.692431
Organismal Systems	ko04923	Regulation of lipolysis in adipocytes	0.693662
Organismal Systems	ko04927	Cortisol synthesis and secretion	0.693662
Cellular Processes	ko04217	Necroptosis	0.705045
Environmental Information Processing	ko04012	ErbB signaling pathway	0.711539
Organismal Systems	ko04977	Vitamin digestion and absorption	0.71165
Cellular Processes	ko04215	Apoptosis - multiple species	0.714641
Organismal Systems	ko04910	Insulin signaling pathway	0.734305
Metabolism	ko00740	Riboflavin metabolism	0.744409
Metabolism	ko00860	Porphyrin metabolism	0.749641
Human Diseases	ko05160	Hepatitis C	0.751443
Organismal Systems	ko04915	Estrogen signaling pathway	0.757727
Human Diseases	ko04934	Cushing syndrome	0.761987
Cellular Processes	ko04550	Signaling pathways regulating pluripotency of stem cells	0.767864
Metabolism	ko00511	Other glycan degradation	0.768146
Environmental Information Processing	ko04066	HIF-1 signaling pathway	0.773341
Metabolism	ko00380	Tryptophan metabolism	0.781347
Human Diseases	ko05224	Breast cancer	0.784815
Organismal Systems	ko04212	Longevity regulating pathway - worm	0.788968
Metabolism	ko00592	alpha-Linolenic acid metabolism	0.790478
Human Diseases	ko04931	Insulin resistance	0.790946
Human Diseases	ko05110	Vibrio cholerae infection	0.793294
Organismal Systems	ko04750	Inflammatory mediator regulation of TRP channels	0.795865
Metabolism	ko00625	Chloroalkane and chloroalkene degradation	0.805476
Organismal Systems	ko04211	Longevity regulating pathway	0.809781
Human Diseases	ko05100	Bacterial invasion of epithelial cells	0.809781
Metabolism	ko00532	Glycosaminoglycan biosynthesis - chondroitin sulfate / dermatan sulfate	0.81056
Environmental Information Processing	ko04370	VEGF signaling pathway	0.816573
Organismal Systems	ko04918	Thyroid hormone synthesis	0.818597
Metabolism	ko00513	Various types of N-glycan biosynthesis	0.822963
Organismal Systems	ko04928	Parathyroid hormone synthesis, secretion and action	0.825868
Metabolism	ko00280	Valine, leucine and isoleucine degradation	0.828226
Metabolism	ko00120	Primary bile acid biosynthesis	0.829505
Genetic Information Processing	ko03060	Protein export	0.829505
Human Diseases	ko04950	Maturity onset diabetes of the young	0.829505
Human Diseases	ko01523	Antifolate resistance	0.829724
Metabolism	ko00680	Methane metabolism	0.842781
Organismal Systems	ko04361	Axon regeneration	0.843148
Organismal Systems	ko04657	IL-17 signaling pathway	0.860869
Human Diseases	ko05213	Endometrial cancer	0.861407
Organismal Systems	ko04613	Neutrophil extracellular trap formation	0.86455
Cellular Processes	ko04214	Apoptosis - fly	0.867361
Cellular Processes	ko04140	Autophagy - animal	0.867993
Metabolism	ko00565	Ether lipid metabolism	0.868228
Human Diseases	ko05143	African trypanosomiasis	0.871664
Human Diseases	ko05226	Gastric cancer	0.876517
Environmental Information Processing	ko02010	ABC transporters	0.876986
Organismal Systems	ko04929	GnRH secretion	0.878122
Cellular Processes	ko04142	Lysosome	0.878493
Human Diseases	ko05211	Renal cell carcinoma	0.882237
Environmental Information Processing	ko04630	JAK-STAT signaling pathway	0.882249
Human Diseases	ko05161	Hepatitis B	0.883334
Metabolism	ko00450	Selenocompound metabolism	0.887344
Environmental Information Processing	ko04150	mTOR signaling pathway	0.888126
Environmental Information Processing	ko04152	AMPK signaling pathway	0.893415
Organismal Systems	ko04662	B cell receptor signaling pathway	0.903435
Human Diseases	ko01521	EGFR tyrosine kinase inhibitor resistance	0.905107
Organismal Systems	ko04612	Antigen processing and presentation	0.908045
Organismal Systems	ko04922	Glucagon signaling pathway	0.908458
Metabolism	ko00534	Glycosaminoglycan biosynthesis - heparan sulfate / heparin	0.909037
Organismal Systems	ko04920	Adipocytokine signaling pathway	0.910832
Human Diseases	ko05218	Melanoma	0.913847
Human Diseases	ko05170	Human immunodeficiency virus 1 infection	0.915478
Cellular Processes	ko04145	Phagosome	0.91746
Human Diseases	ko05033	Nicotine addiction	0.917584
Human Diseases	ko05212	Pancreatic cancer	0.92015
Organismal Systems	ko04740	Olfactory transduction	0.923305
Organismal Systems	ko04745	Phototransduction - fly	0.924973
Metabolism	ko00603	Glycosphingolipid biosynthesis - globo and isoglobo series	0.925223
Organismal Systems	ko04614	Renin-angiotensin system	0.925223
Human Diseases	ko05418	Fluid shear stress and atherosclerosis	0.927592
Human Diseases	ko05220	Chronic myeloid leukemia	0.93313
Organismal Systems	ko04622	RIG-I-like receptor signaling pathway	0.934079
Organismal Systems	ko04711	Circadian rhythm - fly	0.934773
Cellular Processes	ko04520	Adherens junction	0.935496
Human Diseases	ko05130	Pathogenic Escherichia coli infection	0.935557
Organismal Systems	ko04911	Insulin secretion	0.937035
Organismal Systems	ko04611	Platelet activation	0.937493
Environmental Information Processing	ko04391	Hippo signaling pathway - fly	0.93917
Human Diseases	ko05216	Thyroid cancer	0.940659
Human Diseases	ko05340	Primary immunodeficiency	0.940659
Organismal Systems	ko04725	Cholinergic synapse	0.942602
Organismal Systems	ko04744	Phototransduction	0.943104
Genetic Information Processing	ko04120	Ubiquitin mediated proteolysis	0.949887
Metabolism	ko00770	Pantothenate and CoA biosynthesis	0.950372
Environmental Information Processing	ko04390	Hippo signaling pathway	0.951085
Human Diseases	ko05168	Herpes simplex virus 1 infection	0.953915
Metabolism	ko00531	Glycosaminoglycan degradation	0.956713
Human Diseases	ko05417	Lipid and atherosclerosis	0.956967
Environmental Information Processing	ko04013	MAPK signaling pathway - fly	0.958457
Cellular Processes	ko04136	Autophagy - other	0.959008
Organismal Systems	ko04623	Cytosolic DNA-sensing pathway	0.96125
Human Diseases	ko05162	Measles	0.965548
Human Diseases	ko05214	Glioma	0.965707
Cellular Processes	ko04540	Gap junction	0.965971
Organismal Systems	ko04664	Fc epsilon RI signaling pathway	0.96602
Human Diseases	ko05225	Hepatocellular carcinoma	0.968934
Human Diseases	ko05133	Pertussis	0.970674
Metabolism	ko00052	Galactose metabolism	0.970947
Organismal Systems	ko04620	Toll-like receptor signaling pathway	0.972221
Human Diseases	ko05200	Pathways in cancer	0.972344
Human Diseases	ko05416	Viral myocarditis	0.972432
Environmental Information Processing	ko04151	PI3K-Akt signaling pathway	0.97395
Cellular Processes	ko04510	Focal adhesion	0.974176
Human Diseases	ko05165	Human papillomavirus infection	0.974334
Human Diseases	ko05144	Malaria	0.97576
Human Diseases	ko05120	Epithelial cell signaling in Helicobacter pylori infection	0.975867
Environmental Information Processing	ko04392	Hippo signaling pathway - multiple species	0.977232
Human Diseases	ko05140	Leishmaniasis	0.977943
Environmental Information Processing	ko04514	Cell adhesion molecules	0.977978
Human Diseases	ko05017	Spinocerebellar ataxia	0.97845
Metabolism	ko00600	Sphingolipid metabolism	0.980023
Cellular Processes	ko04138	Autophagy - yeast	0.981113
Environmental Information Processing	ko04080	Neuroactive ligand-receptor interaction	0.981184
Organismal Systems	ko04659	Th17 cell differentiation	0.981762
Organismal Systems	ko04962	Vasopressin-regulated water reabsorption	0.981879
Human Diseases	ko05132	Salmonella infection	0.982756
Metabolism	ko00515	Mannose type O-glycan biosynthesis	0.983379
Metabolism	ko00601	Glycosphingolipid biosynthesis - lacto and neolacto series	0.983379
Organismal Systems	ko04610	Complement and coagulation cascades	0.983897
Human Diseases	ko05134	Legionellosis	0.984204
Human Diseases	ko05323	Rheumatoid arthritis	0.985584
Organismal Systems	ko04270	Vascular smooth muscle contraction	0.986156
Human Diseases	ko05235	PD-L1 expression and PD-1 checkpoint pathway in cancer	0.987872
Human Diseases	ko05031	Amphetamine addiction	0.988583
Genetic Information Processing	ko00970	Aminoacyl-tRNA biosynthesis	0.988623
Organismal Systems	ko04721	Synaptic vesicle cycle	0.988703
Organismal Systems	ko04730	Long-term depression	0.989128
Human Diseases	ko05412	Arrhythmogenic right ventricular cardiomyopathy	0.98937
Organismal Systems	ko04624	Toll and Imd signaling pathway	0.989434
Environmental Information Processing	ko04330	Notch signaling pathway	0.990109
Genetic Information Processing	ko04141	Protein processing in endoplasmic reticulum	0.990419
Environmental Information Processing	ko04350	TGF-beta signaling pathway	0.990603
Environmental Information Processing	ko04071	Sphingolipid signaling pathway	0.990849
Human Diseases	ko05030	Cocaine addiction	0.99184
Organismal Systems	ko04727	GABAergic synapse	0.99262
Organismal Systems	ko04650	Natural killer cell mediated cytotoxicity	0.993338
Environmental Information Processing	ko04668	TNF signaling pathway	0.993618
Organismal Systems	ko04935	Growth hormone synthesis, secretion and action	0.993942
Human Diseases	ko05034	Alcoholism	0.994068
Organismal Systems	ko04742	Taste transduction	0.994517
Human Diseases	ko05205	Proteoglycans in cancer	0.994957
Organismal Systems	ko04912	GnRH signaling pathway	0.995105
Environmental Information Processing	ko04341	Hedgehog signaling pathway - fly	0.995151
Human Diseases	ko05310	Asthma	0.995151
Organismal Systems	ko04380	Osteoclast differentiation	0.995246
Environmental Information Processing	ko04371	Apelin signaling pathway	0.995368
Human Diseases	ko05321	Inflammatory bowel disease	0.995608
Human Diseases	ko05410	Hypertrophic cardiomyopathy	0.995751
Human Diseases	ko05322	Systemic lupus erythematosus	0.996021
Organismal Systems	ko04921	Oxytocin signaling pathway	0.996365
Environmental Information Processing	ko04024	cAMP signaling pathway	0.996469
Metabolism	ko00562	Inositol phosphate metabolism	0.996587
Human Diseases	ko05145	Toxoplasmosis	0.996778
Genetic Information Processing	ko04130	SNARE interactions in vesicular transport	0.996785
Human Diseases	ko05167	Kaposi sarcoma-associated herpesvirus infection	0.996816
Organismal Systems	ko04666	Fc gamma R-mediated phagocytosis	0.997117
Cellular Processes	ko04139	Mitophagy - yeast	0.997196
Human Diseases	ko05150	Staphylococcus aureus infection	0.997655
Human Diseases	ko05202	Transcriptional misregulation in cancer	0.997715
Human Diseases	ko05142	Chagas disease	0.997874
Cellular Processes	ko04810	Regulation of actin cytoskeleton	0.9979
Environmental Information Processing	ko04022	cGMP-PKG signaling pathway	0.998011
Organismal Systems	ko04710	Circadian rhythm	0.998141
Human Diseases	ko05414	Dilated cardiomyopathy	0.998284
Environmental Information Processing	ko04060	Cytokine-cytokine receptor interaction	0.998402
Environmental Information Processing	ko04070	Phosphatidylinositol signaling system	0.998415
Organismal Systems	ko04640	Hematopoietic cell lineage	0.998455
Human Diseases	ko05131	Shigellosis	0.998537
Human Diseases	ko04940	Type I diabetes mellitus	0.998551
Environmental Information Processing	ko04011	MAPK signaling pathway - yeast	0.998587
Organismal Systems	ko04722	Neurotrophin signaling pathway	0.998593
Human Diseases	ko05169	Epstein-Barr virus infection	0.998659
Human Diseases	ko05032	Morphine addiction	0.998687
Human Diseases	ko05332	Graft-versus-host disease	0.998768
Human Diseases	ko04936	Alcoholic liver disease	0.998809
Organismal Systems	ko04658	Th1 and Th2 cell differentiation	0.998822
Organismal Systems	ko04916	Melanogenesis	0.998824
Organismal Systems	ko04660	T cell receptor signaling pathway	0.998867
Environmental Information Processing	ko04072	Phospholipase D signaling pathway	0.999121
Human Diseases	ko05217	Basal cell carcinoma	0.999201
Human Diseases	ko05320	Autoimmune thyroid disease	0.999311
Human Diseases	ko05330	Allograft rejection	0.999311
Environmental Information Processing	ko04061	Viral protein interaction with cytokine and cytokine receptor	0.999366
Genetic Information Processing	ko03050	Proteasome	0.999379
Organismal Systems	ko04924	Renin secretion	0.999425
Organismal Systems	ko04261	Adrenergic signaling in cardiomyocytes	0.999437
Organismal Systems	ko04724	Glutamatergic synapse	0.999447
Organismal Systems	ko04625	C-type lectin receptor signaling pathway	0.999449
Environmental Information Processing	ko04340	Hedgehog signaling pathway	0.999526
Environmental Information Processing	ko04310	Wnt signaling pathway	0.999557
Environmental Information Processing	ko04064	NF-kappa B signaling pathway	0.999581
Organismal Systems	ko04713	Circadian entrainment	0.999616
Organismal Systems	ko04720	Long-term potentiation	0.999669
Organismal Systems	ko04360	Axon guidance	0.999713
Environmental Information Processing	ko04020	Calcium signaling pathway	0.999725
Human Diseases	ko05135	Yersinia infection	0.999727
Organismal Systems	ko04062	Chemokine signaling pathway	0.999803
Organismal Systems	ko04621	NOD-like receptor signaling pathway	0.999809
Organismal Systems	ko04672	Intestinal immune network for IgA production	0.999863
Environmental Information Processing	ko04014	Ras signaling pathway	0.999906
Organismal Systems	ko04728	Dopaminergic synapse	0.999914
Cellular Processes	ko04144	Endocytosis	0.999941
Human Diseases	ko05171	Coronavirus disease - COVID-19	0.999978
Human Diseases	ko05163	Human cytomegalovirus infection	0.99998
Genetic Information Processing	ko03010	Ribosome	0.999992
Environmental Information Processing	ko04015	Rap1 signaling pathway	0.999999
Environmental Information Processing	ko04010	MAPK signaling pathway	1
Human Diseases	ko05152	Tuberculosis	1
